# Supplementary material for: Graphene Materials from Coke-like Wastes as Proactive Support of Nickel–Iron Electro-Catalysts for Water Splitting
Source: Molecules. 2024 Mar 20;29(6):1391. doi: 10.3390/molecules29061391 (PMC10975166; doi:10.3390/molecules29061391)
Supplement: Supplementary file 1 [file molecules-29-01391-s001.zip]

Archive with 1 entries (1 files):
- molecules-2918790-supplementary.pdf
